# Supplementary material for: Dissecting and tracing the gut microbiota of infants with botulism: a cross sectional and longitudinal study
Source: Front Microbiol. 2024 May 31;15:1416879. doi: 10.3389/fmicb.2024.1416879 (PMC11176563; doi:10.3389/fmicb.2024.1416879)
Supplement: Supplementary file 1 [file Table_1.xlsx]

## Sheet: 20 genomes
Table S 1 Genomic statistics of isolated strains of infant cohort
Assembly	# contigs	Largest contig	Total length	GC (%)	N50	N75	L50	L75
I10	16	2135251	3953750	28.08	2135251	417735	1	3
I11	17	2025938	3950010	28.11	2025938	417746	1	3
I12	24	1597125	3996013	28.05	614599	414838	2	4
I13	37	637515	4133080	27.89	298542	178740	5	10
I14	24	1593139	3999248	28.06	740477	409042	2	4
I15	50	400904	3990310	28.03	288534	166835	6	11
I16	17	2060087	4130094	27.88	439794	369275	2	4
I17	13	2060408	3851953	28.04	2060408	417783	1	3
I18	19	915172	4307530	28.14	748626	369067	3	5
I19	35	690191	3855624	27.96	336359	149890	4	8
I1	41	461161	4133604	27.89	220712	165700	7	12
I20	6	1664405	3970633	28.09	785313	417772	2	4
I2	38	637783	3930892	28.03	312834	156664	5	9
I3	43	610491	3843858	28.02	251397	132818	5	10
I4	17	2135073	3952967	28.08	2135073	417735	1	3
I5	22	1154324	3898078	28.05	834790	417352	2	4
I6	24	1593139	3999403	28.06	740356	409081	2	4
I7	22	932802	4006552	28.1	588882	417772	3	5
I8	20	1621320	3926450	28.03	527676	414861	2	4
I9	24	1251061	4137921	27.9	834660	417352	2	4
