# Supplementary material for: Dissecting and tracing the gut microbiota of infants with botulism: a cross sectional and longitudinal study
Source: Front Microbiol. 2024 May 31;15:1416879. doi: 10.3389/fmicb.2024.1416879 (PMC11176563; doi:10.3389/fmicb.2024.1416879)
Supplement: Supplementary file 2 [file Table_2.xlsx]

## Sheet: Sheet1
Table S2 Neurotoxin typing of Clostridium botulinum on NCBI database
GCA Number	Neurotoxin typing
GCA_000017025.1_ASM1702v1_GFJFNJLJ_00804	BoNT_A1
GCA_000017045.1_ASM1704v1_CDFJDILA_00808	BoNT_A1
GCA_000017065.1_ASM1706v1_COKLJPIG_00799	BoNT_A3
GCA_000019305.1_ASM1930v1_JMGGDGND_03773	BoNT_B1
GCA_000019545.1_ASM1954v1_OAKCIDAO_03768	BoNT_A3
GCA_000020285.1_ASM2028v1_NJPAGIMM_01095	BoNT_A1
GCA_000020345.1_ASM2034v1_KAFNPHDL_03846	BoNT_A4
GCA_000020345.1_ASM2034v1_KAFNPHDL_03975	BoNT_B5
GCA_000022765.1_ASM2276v1_COIMAICN_00833	BoNT_A2
GCA_000063585.1_ASM6358v1_FCNOPFFF_00822	BoNT_A1
GCA_000092345.1_ASM9234v1_AELBHABM_00833	BoNT_A3
GCA_000204565.1_ASM20456v1_IPJGPOPJ_02718	BoNT_B7
GCA_000253195.1_ASM25319v1_FDEHNLBL_00869	BoNT_A5
GCA_000253195.1_ASM25319v1_FDEHNLBL_00873	BoNT_B2
GCA_000816945.1_ASM81694v1_NIOPGGAL_00964	BoNT_A1
GCA_000817935.1_ASM81793v1_DCNDHAJC_04133	BoNT_B5
GCA_000817935.1_ASM81793v1_DCNDHAJC_04253	BoNT_A2
GCA_000827935.1_ASM82793v1_OBOCOFNF_01084	BoNT_A1
GCA_000827955.1_ASM82795v1_BNHMJJPH_01084	BoNT_A1
GCA_000829015.1_ASM82901v1_BCPMNOJD_00772	BoNT_B3
GCA_001879605.1_ASM187960v1_PGBPABCN_03100	BoNT_A1
GCA_001879605.1_ASM187960v1_PGBPABCN_03145	BoNT_B5
GCA_001879605.1_ASM187960v1_PGBPABCN_03146	BoNT_B5
GCA_001879605.1_ASM187960v1_PGBPABCN_03147	BoNT_B5
GCA_001879625.1_ASM187962v1_LGDLLKCA_00949	BoNT_A1
GCA_001879625.1_ASM187962v1_LGDLLKCA_00994	BoNT_B5
GCA_001879625.1_ASM187962v1_LGDLLKCA_00995	BoNT_B5
GCA_001879625.1_ASM187962v1_LGDLLKCA_00996	BoNT_B5
GCA_001889345.1_ASM188934v1_LCJCOJIP_03196	BoNT_A2
GCA_001889365.1_ASM188936v1_LAEMGLCP_03071	BoNT_A3
GCA_001921905.1_ASM192190v1_CLMPIBBD_02290	BoNT_A3
GCA_001921925.1_ASM192192v1_DPMPDNIL_01197	BoNT_A3
GCA_001921945.1_ASM192194v1_LKLGCPLL_00971	BoNT_A2
GCA_001921945.1_ASM192194v1_LKLGCPLL_03648	BoNT_B6
GCA_001921965.1_ASM192196v1_JNEDGGAP_02033	BoNT_B2
GCA_001921985.1_ASM192198v1_BDCFGMNO_04113	BoNT_B2
GCA_002865745.1_ASM286574v1_JICHKAAI_00854	BoNT_B2
GCA_002865765.1_ASM286576v1_IHADHAJG_00799	BoNT_A2
GCA_002865805.1_ASM286580v1_AEEONIFA_00806	BoNT_A2
GCA_002865825.1_ASM286582v1_HPEOAEGI_00784	BoNT_A2
GCA_002865845.1_ASM286584v1_EOMNPNJA_00834	BoNT_A2
GCA_002865885.1_ASM286588v1_HHGHLDCD_00849	BoNT_B2
GCA_002866045.1_ASM286604v1_IJFADBKC_00856	BoNT_A2
GCA_002866045.1_ASM286604v1_IJFADBKC_03908	BoNT_B2
GCA_002866125.1_ASM286612v1_DGPDPIOK_00847	BoNT_B2
GCA_002866225.1_ASM286622v1_DKLPAHEL_00849	BoNT_B2
GCA_003058345.1_ASM305834v1_KNLIHIOJ_00829	BoNT_A1
GCA_003345315.1_ASM334531v1_OAHLCAFO_01739	BoNT_B5
GCA_003345315.1_ASM334531v1_OAHLCAFO_01740	BoNT_B5
GCA_003345315.1_ASM334531v1_OAHLCAFO_01741	BoNT_B5
GCA_003345315.1_ASM334531v1_OAHLCAFO_01786	BoNT_A1
GCA_003345335.1_ASM334533v1_NGPPFOFG_03867	BoNT_A4
GCA_003345335.1_ASM334533v1_NGPPFOFG_04042	BoNT_B5
GCA_007833375.1_ASM783337v1_OCLEIIDL_00829	BoNT_A2
GCA_007833395.1_ASM783339v1_AJPJODOD_01765	BoNT_A3
GCA_007833415.1_ASM783341v1_LADGIAMM_00848	BoNT_B2
GCA_007833435.1_ASM783343v1_BIDHEOPE_00802	BoNT_A2
GCA_007833435.1_ASM783343v1_BIDHEOPE_02040	BoNT_A3
GCA_007833455.1_ASM783345v1_HLHBLBKF_00824	BoNT_A2
GCA_009733885.1_ASM973388v1_BAIHNPID_01513	BoNT_A1
GCA_014068615.1_ASM1406861v1_MGJOOPFP_00821	BoNT_A1
GCA_014068615.1_ASM1406861v1_MGJOOPFP_00866	BoNT_B5
GCA_014068615.1_ASM1406861v1_MGJOOPFP_00867	BoNT_B5
GCA_014068615.1_ASM1406861v1_MGJOOPFP_00868	BoNT_B5
GCA_016071375.1_ASM1607137v1_PDCOBIPJ_02329	BoNT_B3
GCA_016071555.1_ASM1607155v1_LJFLPBHM_02396	BoNT_B5
GCA_016071555.1_ASM1607155v1_LJFLPBHM_02397	BoNT_B8
GCA_016798345.1_ASM1679834v1_FNBKLBGD_00797	BoNT_A1
GCA_016838665.1_ASM1683866v1_HJHFOOJA_00935	BoNT_B2
GCA_016838665.1_ASM1683866v1_HJHFOOJA_02222	BoNT_A1
GCA_017100085.1_ASM1710008v1_NLKOGMEL_02821	BoNT_B7
GCA_017101655.1_ASM1710165v1_COEGDHOP_03162	BoNT_B7
GCA_022833145.1_ASM2283314v1_FMAGEGEF_02777	BoNT_A1
GCA_024584665.1_ASM2458466v1_BBIKIEAG_00837	BoNT_A1
GCA_024584665.1_ASM2458466v1_BBIKIEAG_00881	BoNT_B5
GCA_024584665.1_ASM2458466v1_BBIKIEAG_00882	BoNT_B5
GCA_024584665.1_ASM2458466v1_BBIKIEAG_00883	BoNT_B5
GCA_026224615.1_ASM2622461v1_AFDNBMHM_01166	BoNT_A1
GCA_026224735.1_ASM2622473v1_MPCILAGJ_01220	BoNT_A1
GCA_026224755.1_ASM2622475v1_KDGOHMHA_01165	BoNT_A1
GCA_027943665.1_ASM2794366v1_ILACKPMF_03882	BoNT_B5
GCA_028416655.1_ASM2841665v1_KIDCFFCF_03856	BoNT_B5
GCA_028416655.1_ASM2841665v1_KIDCFFCF_03940	BoNT_B4
GCA_028416675.1_ASM2841667v1_KKNFEDBP_03856	BoNT_B5
GCA_028416675.1_ASM2841667v1_KKNFEDBP_03940	BoNT_B4
GCA_028416695.1_ASM2841669v1_IMJODAFG_03855	BoNT_B5
GCA_029962365.1_ASM2996236v1_JHFMLEPM_02940	BoNT_A1
GCA_031228685.1_ASM3122868v1_GMMJKCHA_04047	BoNT_B1
GCA_036630055.1_ASM3663005v1_ANHJCABF_00830	BoNT_A1
